# Supplementary material for: Suppression of PTRF Alleviates Post-Infectious Irritable Bowel Syndrome via Downregulation of the TLR4 Pathway in Rats
Source: Front Pharmacol. 2021 Oct 7;12:724410. doi: 10.3389/fphar.2021.724410 (PMC8529073; doi:10.3389/fphar.2021.724410)
Supplement: Supplementary file 1 [file Table2.XLSX]

## Sheet: Sheet1
	慢性应激前	糖前	糖后	糖消耗量		水前	水后	水消耗量			给药前	糖前	糖后	糖消耗量		水前	水后	水消耗量	糖+水消耗量	糖水偏好率	给药后	糖前	糖后	糖消耗量	水前	水后	水消耗量	糖+水消耗量	糖水偏好率
芍药苷低
A
16		189.04	167.034	22.0067		193.851	168.586	25.2652				196.047	182.78	13.2675		192.584	168.915	23.6688	36.9363	0.359199		196.921	179.58	17.3406	190.725	173.421	17.3044	34.645	0.500522	50.0522
4		193.747	147.216	46.5313		190.317	136.144	54.1729				192.772	173.608	19.1639		194.591	178.976	15.6154	34.7793	0.551015		193.535	175.363	18.1719	194.077	175.293	18.7833	36.9552	0.491728	49.1728
38		193.438	171.3	22.1385		194.267	183.782	10.4848				196.214	182.332	13.8818		194.434	176.926	17.5072	31.389	0.44225		195.34	166.396	28.9445	196.345	186.352	9.993	38.9375	0.743358	74.3358
39		193.3	154.921	38.3784		191.802	152.195	39.6076				187.748	169.486	18.2621		191.462	95.6706	95.7909	114.053	0.160119		188.618	173.25	15.3677	192.377	178.762	13.6153	28.983	0.530232	53.0232
26		193.614	180.697	12.917		196.308	181.281	15.0273				193.489	178.966	14.5231		187.584	93.4175	94.1661	108.689	0.13362		203.871	195.436	8.4346	190.114	184.145	5.9695	14.4041	0.585569	58.5569
17		194.353	182.124	12.2295		193.406	178.079	15.3268				194.262	179.082	15.18		193.721	186.641	7.0802	22.2602	0.681935		195.985	178.768	17.2169	194.268	189.371	4.897	22.1139	0.778556	77.8556
14		194.954	127.859	67.0944		194.191	123.085	71.1058				187.844	176.722	11.1227		193.995	181.067	12.9282	24.0509	0.462465		190.853	176.5	14.3533	194.072	181.98	12.0924	26.4457	0.542746	54.2746
				33.2148				34.2875																						0
				21.57				24.8																						0
				33.21485±21.57				34.2875333333333±24.8																						0
																														0
模型B																														0
2		196.02	179.989	16.0312		193.742	175.211	18.5302				190.438	182.154	8.2839		193.462	183.895	9.5671	17.851	0.464058		192.645	179.521	13.1241	194.229	174.977	19.252	32.3761	0.405364	40.5364
23		196.481	179.513	16.9679		193.97	178.835	15.1344				195.131	176.619	18.5113		191.498	180.074	11.4238	29.9351	0.618381		195.448	182.912	12.5361	191.494	174.678	16.8153	29.3514	0.427104	42.7104
12		192.402	172.425	19.977		196.175	182.167	14.0085				196.335	179.158	17.177		196.274	188.959	7.3151	24.4921	0.701328		195.075	174.14	20.9345	195.005	177.226	17.7793	38.7138	0.54075	54.075
32		194.389	180	14.3887		191.917	177.127	14.7898				193.312	171.194	22.1184		193.113	186.689	6.4237	28.5421	0.774939		197.396	181.273	16.1225	193.674	181.061	12.6135	28.736	0.561056	56.1056
21		195.268	176.934	18.3341		198.792	180.507	18.2848				186.153	169.611	16.5421		195.655	187.435	8.2201	24.7622	0.668038		188.82	176.051	12.7692	195.058	176.686	18.3723	31.1415	0.410038	41.0038
				17.1398				16.1495																						0
				2.14				2.1																						0
				17.13978±2.14				16.14954±2.1																						0
C si-RNA																														0
34		191.744	174.528	17.2169		192.115	181.574	10.5412				194.177	175.067	19.1099		192.152	170.786	21.3659	40.4758	0.472131		193.561	175.168	18.3922	194.793	175.466	19.3278	37.72	0.487598	48.7598
15		192.418	181.565	10.8526		194.27	179.904	14.3654				199.934	186.148	13.7868		195.372	181.725	13.6476	27.4344	0.502537		194.003	179.274	14.7287	194.803	181.61	13.1929	27.9216	0.527502	52.7502
7		193.995	181.144	12.8503		192.246	183.873	8.3724				195.607	186.589	9.0182		196.769	186.308	10.4616	19.4798	0.462951		194.092	180.34	13.7524	195.857	178.118	17.7392	31.4916	0.436701	43.6701
28		196.073	181.073	14.9999		192.712	182.796	9.9158				193.571	176.524	17.047		193.091	178.852	14.2392	31.2862	0.544873		196.17	173.62	22.5493	194.856	178.215	16.6409	39.1902	0.575381	57.5381
5		195.939	162.403	33.5359		191.763	163.307	28.4561				191.18	166.669	24.5117		194.278	183.197	11.0808	35.5925	0.688676		192.629	168.167	24.4626	193.997	175.478	18.5192	42.9818	0.569139	56.9139
27		197.422	178.78	18.6424		194.344	179.998	14.3463				193.022	183.261	9.7612		195.054	187.089	7.9649	17.7261	0.550668		193.476	169.927	23.5493	195.519	177.5	18.0189	41.5682	0.566522	56.6522
40		193.846	175.408	18.4383		195.263	172.575	22.6882				191.116	179.526	11.5895		194.483	181.532	12.9511	24.5406	0.472258		192.12	162.162	29.9578	193.074	178.427	14.6473	44.6051	0.671623	67.1623
				18.0766				15.5265																						0
				7.41				7.4																						0
				18.0766142857143±7.41				15.5264857142857±7.4																						0
D芍药苷高																														0
25		193.611	183.464	10.1469		193.772	186.173	7.5991				193.774	172.748	21.0261		191.993	182.527	9.4659	30.492	0.689561		192.364	165.267	27.0971	193.34	174.35	18.9907	46.0878	0.587945	58.7945
10		193.287	174.461	18.8262		193.633	168.95	24.684				192.681	171.723	20.9582		190.933	179.948	10.985	31.9432	0.656108		195.694	179.841	15.8537	191.603	175.76	15.8436	31.6973	0.500159	50.0159
20		192.968	179.005	13.9634		192.105	148.972	43.1324				190.657	178.576	12.0812		194.062	184.523	9.5389	21.6201	0.558795		191.734	167.791	23.9432	195.273	182.296	12.9769	36.9201	0.648514	64.8514
8		193.036	178.715	14.3215		192.374	179.906	12.4682				190.503	186.611	3.8915		192.237	181.755	10.4828	14.3743	0.270726		196.12	180.688	15.432	192.41	180.812	11.5971	27.0291	0.57094	57.094
42		194.304	184.781	9.5233		193.411	185.374	8.0377				193.38	178.875	14.505		196.542	185.845	10.6962	25.2012	0.575568		197.24	166.426	30.8139	195.682	178.173	17.5089	48.3228	0.637668	63.7668
				13.3563				19.1843																						0
				3.75				15.06																						0
				13.35626±3.75				19.18428±15.06																						0
31		193.73	146.746	46.983		190.334	93.8777	96.4567				193.135	179.738	13.3968		193.326	177.964	15.3626	28.7594	0.465823		192.173	168.499	23.674	192.953	179.088	13.8646	37.5386	0.630658	63.0658
29				0				0				193.213	178.493	14.7202		190.627	180.136	10.4909	25.2111	0.583878		195.094	181.905	13.1892	191.773		191.773	204.962	0.0643496	6.43496
E LPR+芍药低																														0
18		191.753	174.5	17.2532		192.036	178.992	13.0443				191.439	173.443	17.9963		192.664	176.628	16.0362	34.0325	0.528797		193.752	166.041	27.7107	191.995	173.45	18.545	46.2557	0.599076	59.9076
24		195.952	189.491	6.4614		195.664	173.247	22.4172				202.627	191.778	10.8482		190.574	183.124	7.4495	18.2977	0.592872		197.071	179.233	17.8373	191.028	174.69	16.3387	34.176	0.521925	52.1925
37		192.371	180.403	11.9677		194.099	175.524	18.5756				192.097	179.962	12.1345		193.864	184.261	9.6023	21.7368	0.558247		193.902	178.24	15.662	194.341	179.075	15.2667	30.9287	0.506391	50.6391
11		194.124	184.651	9.4729		195.637	169.974	25.6629				190.323	176.301	14.0219		195.769	186.487	9.2822	23.3041	0.601692		194.518	176.738	17.7807	196.19	175.931	20.2592	38.0399	0.467422	46.7422				Sucrose Consumption (g)	Water Consumption(g)	Sucrose Preference(g)
46		191.092	175.498	15.5942		196.03	181.976	14.0542				191.584	174.254	17.3307		194.564	179.498	15.0657	32.3964	0.534958		193.029	161.8	31.2293	192.98	179.577	13.4025	44.6318	0.69971	69.971		Normal		12.5883	11.0771	53.1928
				12.1499				18.7508																						0				24.6897	11.3592	68.4895			6.8202	2.57937	5.84303
				4.4				5.38																						0				27.9976	14.2771	66.2278			3.57062	2.58998	7.56697
				12.14988±4.4				18.75084±5.38																						0				16.2281	9.4547	63.1866			5.77013	2.21171	7.44737
F LP+芍药低																														0				26.6519	15.8031	62.7768
1		191.974	95.4399	96.5336		197.276	98.1962	99.0796				189.404	176.737	12.6673		191.458	178.975	12.4828	25.1501	0.503668		189.801	177.213	12.5883	191.694	180.617	11.0771	23.6654	0.531928	53.1928				21.6311	12.3942	62.7747
36		193.894	155.311	38.5835		192.801	95.4025	97.3987				193.565	182.713	10.8519		193.593	183.608	9.9853	20.8372	0.520795		192.77	168.08	24.6897	194.912	183.553	11.3592	36.0489	0.684895	68.4895				6.8202	2.57937	5.84303
22		195.524	176.018	19.5051		194.634	166.518	28.1163				190.874	180.602	10.2714		193.62	176.073	17.5472	27.8186	0.369228		193.63	165.632	27.9976	194.227	179.95	14.2771	42.2747	0.662278	66.2278									Sucrose Consumption (g)	Water Consumption(g)	Sucrose Preference(g)
9		194.203	154.632	39.5709		191.927	155.97	35.9567				193.434	184.4	9.0339		188.618	123.902	64.7163	73.7502	0.122493		197.489	181.261	16.2281	188.86	179.405	9.4547	25.6828	0.631866	63.1866								Normal	21.6311	12.3942	62.7747
13		195.544	173.794	21.75		193.113	176.725	16.3877				192.168	180.012	12.1562		190.655	184.568	6.0877	18.2439	0.666316		196.755	170.103	26.6519	191.427	175.624	15.8031	42.455	0.627768	62.7768		Model		13.1241	19.252	40.5364		PI-IBS/AAV-NC	15.0973	16.9665	46.8862
				29.8524				44.4648																						0				12.5361	16.8153	42.7104		PI-IBS/AAV-PTRF-KD	21.056	16.8695	54.7781
				10.7				36.19																						0				20.9345	17.7793	54.075
				29.852375±10.7				44.46485±36.19																						0				16.1225	12.6135	56.1056
正常																														0				12.7692	18.3723	41.0038
1		192.362	179.835	12.5261		192.233	176.348	15.8849				190.291	175.1	15.1917		191.899	181.733	10.166	25.3577	0.599096		192.559	170.403	22.1562	192.861	178.318	14.5432	36.6994	0.603721	60.3721				15.0973	16.9665	46.8862
2		192.316	176.841	15.4747		196.501	187.474	9.0269				192.904	180.627	12.2767		196.851	188.929	7.9217	20.1984	0.607806		203.516	181.707	21.8093	195.918	187.681	8.2375	30.0468	0.725844	72.5844				3.57062	2.58998	7.56697
3		192.764	177.384	15.3809		190.48	177.384	13.0961				193.639	175.551	18.0882		195.336	191.042	4.2946	22.3828	0.808129		190.718	164.705	26.0134	195.033	186.409	8.6238	34.6372	0.751025	75.1025
4		192.764	177.384	15.3809		190.48	177.384	13.0961				193.639	172.551	21.0882		195.336	191.042	4.2946	25.3828	0.830807		190.718	164.705	26.0134	195.033	186.409	8.6238	34.6372	0.751025	75.1025
5		192.585	172.469	20.1167		190.48	177.384	13.0961				191.352	171.551	19.8011		195.336	191.042	4.2946	24.0957	0.821769		190.718	164.705	26.0134	195.033	186.409	8.6238	34.6372	0.751025	75.1025				18.3922	19.3278	48.7598
6		194.512	166.684	27.8284		195.762	188.506	7.2556				194.051	175.553	18.4981		195.365	182.423	12.9423	31.4404	0.588354		190.206	178.167	12.0387	195.839	189.182	6.6571	18.6958	0.643925	64.3925		siRNA		14.7287	13.1929	52.7502
				17.7846				11.9093																										13.7524	17.7392	43.6701
				5.49				3.16																										22.5493	16.6409	57.5381
				17.7846166666667±5.49				11.9092833333333±3.16																										24.4626	18.5192	56.9139
																																		23.5493	18.0189	56.6522
																																		29.9578	14.6473	67.1623
																																		21.056	16.8695	54.7781
																																		5.77013	2.21171	7.44737
弃
6		194.749	180.384	14.3651		198.245	178.475	19.7695				188.555	176.444			202.185	195.317					191.056	171.762		196.48	184.533
30		193.835	155.514	38.3212		196.268	169.753	26.5146				195.032	184.011			191.752	96.1195					192.167	170.894		192.716	171.539
44		193.246	177.608	15.6385		192.68	162.062	30.6182				198.381	181.975			191.847	179.704
35		193.26	175.379	17.8807		194.917	167.566	27.3501				192.783	175.972			194.989	178.997
3		192.585	172.469	20.1167		191.807	171.708	20.0998
33		194.512	166.684	27.8284		194.582	170.153	24.4288
