# Supplementary material for: Suppression of PTRF Alleviates Post-Infectious Irritable Bowel Syndrome via Downregulation of the TLR4 Pathway in Rats
Source: Front Pharmacol. 2021 Oct 7;12:724410. doi: 10.3389/fphar.2021.724410 (PMC8529073; doi:10.3389/fphar.2021.724410)
Supplement: Supplementary file 2 [file Table1.XLS]

## Sheet: IL-6
			Measurement count: 1 Filter: 450
				1	2	3	4	5	6	7	8	9	10	11	12
			A	2.043	2.104	0.132	0.134	0.311	0.379	0.127	0.123	0.258	0.249	0.168	0.171
			B	1.318	1.336	0.145	0.142	0.332	0.331	0.119	0.116	0.257	0.264	0.177	0.183
			C	0.753	0.805	0.182	0.185	0.215	0.213	0.137	0.124	0.24	0.236	0.166	0.162
			D	0.461	0.478	0.179	0.182	0.222	0.227	0.132	0.128	0.244	0.236	0.168	0.17
			E	0.284	0.304	0.397	0.366	0.213	0.212	0.117	0.138	0.202	0.201	0.178	0.172
			F	0.213	0.195	0.389	0.384	0.235	0.232	0.115	0.103	0.189	0.19	0.16	0.168
			G	0.137	0.137	0.315	0.319	0.257	0.262	0.241	0.246	0.18	0.186	0.164	0.166
			H	0.084	0.075	0.273	0.278	0.288	0.293	0.259	0.258	0.179	0.181	0.152	0.172
			标准品pg/ml	OD1	OD2	均值	减去空白
			200	2.043	2.104	2.0735	1.9935			标准曲线
			100	1.318	1.336	1.327	1.247			1.9935	1.247	0.699	0.3895	0.214	0.124	0.057	-0.0005
			50	0.753	0.805	0.779	0.699			200	100	50	25	12.5	6.25	3.125	0
			25	0.461	0.478	0.4695	0.3895
			12.5	0.284	0.304	0.294	0.214
			6.25	0.213	0.195	0.204	0.124
			3.125	0.137	0.137	0.137	0.057
			Blank	0.084	0.075	0.0795	-0.0005
			样品	OD1	OD2	均值	减去空白	浓度pg/ml
			1-1	0.132	0.134	0.133	0.053	3.09048
			1-2	0.145	0.142	0.1435	0.0635	3.66107
			1-3	0.182	0.185	0.1835	0.1035	5.88373
			1-4	0.179	0.182	0.1805	0.1005	5.71434
			2-1	0.397	0.366	0.3815	0.3015	18.0289
			2-2	0.389	0.384	0.3865	0.3065	18.3602
			2-3	0.315	0.319	0.317	0.237	13.8637
			2-4	0.273	0.278	0.2755	0.1955	11.2904
			2-5	0.311	0.379	0.345	0.265	15.647
			2-6	0.332	0.331	0.3315	0.2515	14.7825
			3-1	0.215	0.213	0.214	0.134	7.63067
			3-2	0.222	0.227	0.2245	0.1445	8.24251
			3-3	0.213	0.212	0.2125	0.1325	7.5437
			3-4	0.235	0.232	0.2335	0.1535	8.77121
			3-5	0.257	0.262	0.2595	0.1795	10.3206
			3-6	0.288	0.293	0.2905	0.2105	12.2109
			4-1	0.127	0.123	0.125	0.045	2.65934
			4-2	0.119	0.116	0.1175	0.0375	2.25796
			4-3	0.137	0.124	0.1305	0.0505	2.95541
			4-4	0.132	0.128	0.13	0.05	2.92844
			4-5	0.117	0.138	0.1275	0.0475	2.79374
			4-6	0.115	0.103	0.109	0.029	1.80636
			5-1	0.241	0.246	0.2435	0.1635	9.36326
			5-2	0.259	0.258	0.2585	0.1785	10.2604
			5-3	0.258	0.249	0.2535	0.1735	9.96016
			5-4	0.257	0.264	0.2605	0.1805	10.3809
			5-5	0.24	0.236	0.238	0.158	9.03703
			5-6	0.244	0.236	0.24	0.16	9.15549
			6-1	0.202	0.201	0.2015	0.1215	6.90925
			6-2	0.189	0.19	0.1895	0.1095	6.22383
			6-3	0.18	0.186	0.183	0.103	5.85547
			6-4	0.179	0.181	0.18	0.1	5.68615
			6-5	0.168	0.171	0.1695	0.0895	5.09697
			6-6	0.177	0.183	0.18	0.1	5.68615
			7-1	0.166	0.162	0.164	0.084	4.79049
			7-2	0.168	0.17	0.169	0.089	5.06905
			7-3	0.178	0.172	0.175	0.095	5.40492
			7-4	0.16	0.168	0.164	0.084	4.79049
			7-5	0.164	0.166	0.165	0.085	4.8461
			7-6	0.152	0.172	0.162	0.082	4.6794
			3.09048	18.0289	7.63067	2.65934	9.36326	6.90925	4.79049
			3.66107	18.3602	8.24251	2.25796	10.2604	6.22383	5.06905
			5.88373	13.8637	7.5437	2.95541	9.96016	5.85547	5.40492
			5.71434	11.2904	8.77121	2.92844	10.3809	5.68615	4.79049
				15.647	10.3206	2.79374	9.03703	5.09697	4.8461
				14.7825	12.2109	1.80636	9.15549	5.68615	4.6794
			Normal	PI-IBS-AAV-NC	PI-IBS- AAV-PTRF-KD	YM 25ul/mL	YM 50ul/mL	Y 25ul/mL	M 25ul/mL
			3.09048	13.5178	7.63067	2.65934	9.36326	6.90925	4.79049
			3.66107	12.6441	8.24251	2.25796	10.2604	6.22383	5.06905
			5.88373	13.8637	7.5437	2.95541	9.96016	5.85547	5.40492
			5.71434	12.7995	8.77121	2.92844	10.3809	5.68615	4.79049
				12.4582	10.3206	2.79374	9.03703	5.09697	4.8461
				14.7825	12.2109	1.80636	9.15549	5.68615	4.6794
			4.5874	13.3443	9.11993	2.56687	9.69287	5.90964	4.93007
				=STDEV(E83:E88)
			3.09048	13.5178	7.63067
			3.66107	12.6441	8.24251
			5.88373	13.8637	7.5437
			5.71434	12.7995	8.77121
				12.4582	10.3206
				14.7825	12.2109
			4.5874	13.3443	9.11993
			1.42001	0.887746	1.82151

## Sheet: IL-1β
			Measurement count: 1 Filter: 450
				1	2	3	4	5	6	7	8	9	10	11	12
			A	1.801	1.826	0.379	0.353	1.075	1.089	0.287	0.289	0.78	0.768	0.566	0.599
			B	1.114	1.121	0.332	0.356	1.119	1.108	0.205	0.197	0.736	0.701	0.644	0.675
			C	0.673	0.665	0.267	0.268	0.622	0.617	0.232	0.212	0.742	0.735	0.495	0.506
			D	0.402	0.395	0.223	0.214	0.719	0.777	0.207	0.293	0.802	0.789	0.465	0.439
			E	0.257	0.242	1.089	1.025	0.825	0.838	0.224	0.204	0.467	0.452	0.542	0.581
			F	0.172	0.156	1.027	1.035	0.796	0.809	0.243	0.237	0.577	0.517	0.499	0.531
			G	0.12	0.118	1.098	1.095	0.792	0.801	0.706	0.741	0.536	0.558	0.557	0.523
			H	0.075	0.074	1.186	1.188	0.807	0.799	0.811	0.816	0.545	0.55	0.541	0.545
			标准品pg/ml	OD1	OD2	平均值	减轻空白		标准曲线
			2000	1.801	1.826	1.8135	1.739		1.739	1.043	0.5945	0.324	0.175	0.0895	0.0445	0
			1000	1.114	1.121	1.1175	1.043		2000	1000	500	250	125	62.5	31.3	0
			500	0.673	0.665	0.669	0.5945
			250	0.402	0.395	0.3985	0.324
			125	0.257	0.242	0.2495	0.175
			62.5	0.172	0.156	0.164	0.0895
			31.3	0.12	0.118	0.119	0.0445
			blank	0.075	0.074	0.0745	0
			样品名	OD1	OD2	平均值	去背景	浓度pg/ml
			1-1	0.379	0.353	0.366	0.2915	220.533
			1-2	0.332	0.356	0.344	0.2695	202.297
			1-3	0.267	0.268	0.2675	0.193	140.932
			1-4	0.223	0.214	0.2185	0.144	103.3
			2-1	1.089	1.025	1.057	0.9825	927.396
			2-2	1.027	1.035	1.031	0.9565	896.094
			2-3	1.098	1.095	1.0965	1.022	975.654
			2-4	1.186	1.188	1.187	1.1125	1089.42
			2-5	1.075	1.089	1.082	1.0075	957.84
			2-6	1.119	1.108	1.1135	1.039	996.684
			3-1	0.622	0.617	0.6195	0.545	449.675
			3-2	0.719	0.777	0.748	0.6735	579.184
			3-3	0.825	0.838	0.8315	0.757	668.157
			3-4	0.796	0.809	0.8025	0.728	636.826
			3-5	0.792	0.801	0.7965	0.722	630.401
			3-6	0.807	0.799	0.803	0.7285	637.362
			4-1	0.287	0.289	0.288	0.2135	157.064
			4-2	0.205	0.197	0.201	0.1265	90.1772
			4-3	0.232	0.212	0.222	0.1475	105.945
			4-4	0.207	0.293	0.25	0.1755	127.342
			4-5	0.224	0.204	0.214	0.1395	99.91
			4-6	0.243	0.237	0.24	0.1655	119.652
			5-1	0.706	0.741	0.7235	0.649	553.798
			5-2	0.811	0.816	0.8135	0.739	648.656
			5-3	0.78	0.768	0.774	0.6995	606.481
			5-4	0.736	0.701	0.7185	0.644	548.658
			5-5	0.742	0.735	0.7385	0.664	569.302
			5-6	0.802	0.789	0.7955	0.721	629.332
			6-1	0.467	0.452	0.4595	0.385	300.979
			6-2	0.577	0.517	0.547	0.4725	380.571
			6-3	0.536	0.558	0.547	0.4725	380.571
			6-4	0.545	0.55	0.5475	0.473	381.038
			6-5	0.566	0.599	0.5825	0.508	414.051
			6-6	0.644	0.675	0.6595	0.585	489.026
			7-1	0.495	0.506	0.5005	0.426	337.754
			7-2	0.465	0.439	0.452	0.3775	294.35
			7-3	0.542	0.581	0.5615	0.487	394.163						Luciferase activity
			7-4	0.499	0.531	0.515	0.4405	350.98					PI-IBS-AAV-PTRF-KD	4 week	6 week	8 week	11 week	13 week
			7-5	0.557	0.523	0.54	0.4655	374.05						23850	66729	103460	239264	252638
			7-6	0.541	0.545	0.543	0.4685	376.841						27451	88235	146783	224563	227591
														22156	69234	125674	276544	227827
														19737	72369	147925	233455	252333
														28812	32245	117837	269416	272459
			220.533	927.396	449.675	157.064	553.798	300.979	337.754					24401.2	65762.4	128336	248648	246570
			202.297	896.094	579.184	90.1772	648.656	380.571	294.35					3736.84	20524.8	19106	22959	19051.1
			140.932	975.654	668.157	105.945	606.481	380.571	394.163				PI-IBS-AAV-NC	24580	76732	134556	312457	237657
			103.3	1089.42	636.826	127.342	548.658	381.038	350.98					14367	37452	156722	235561	216566
				957.84	630.401	99.91	569.302	414.051	374.05					12924	56789	172363	223455	281692		#DIV/0!
				996.684	637.362	119.652	629.332	489.026	376.841					21795	79637	159931	234556	229698
			166.766	973.848	600.268	116.682	592.705	391.039	354.69					51529	78733	172693	275691	312588
			Normal	PI-IBS-AAV-NC	PI-IBS- AAV-PTRF-KD									25039	65868.6	159253	256344	255640
			54.3096	66.8455	79.186	23.8841	41.6256	60.9279	35.6793					15597.4	18459.5	15566.9	37119.1	40140.2
														24401.2	65762.4	128336	248648	246570
														25039	65868.6	159253	256344	255640

## Sheet: TNF
			Measurement count: 1 Filter: 450
				1	2	3	4	5	6	7	8	9	10	11	12
			A	2.868	3.223	0.078	0.075	0.897	0.869	0.483	0.513	0.512	0.495	0.421	0.42
			B	2.189	2.139	0.103	0.146	0.813	0.882	0.213	0.216	0.523	0.522	0.414	0.421
			C	1.206	1.234	0.098	0.092	0.827	0.872	0.113	0.132	0.457	0.453	0.419	0.429
			D	0.602	0.625	0.109	0.11	0.313	0.325	0.123	0.129	0.454	0.462	0.421	0.439
			E	0.325	0.317	0.098	0.102	0.374	0.383	0.118	0.168	0.353	0.351	0.409	0.424
			F	0.12	0.113	0.793	0.987	0.524	0.522	0.074	0.084	0.354	0.363	0.451	0.404
			G	0.046	0.043	0.962	0.939	0.394	0.326	0.048	0.059	0.324	0.367	0.429	0.416
			H	0.064	0.063	0.736	0.705	0.516	0.487	0.469	0.468	0.331	0.357	0.421	0.414
			标准品pg/ml	OD1	OD2	均值	减去空白
			1000	2.868	3.223	3.0455	3.001		标准曲线
			500	2.189	2.139	2.164	2.1195		3.001	2.1195	1.1755	0.569	0.2765	0.072	0
			250	1.206	1.234	1.22	1.1755		1000	500	250	100	50	25	0
			100	0.602	0.625	0.6135	0.569
			50	0.325	0.317	0.321	0.2765
			25	0.12	0.113	0.1165	0.072
			Blank	0.046	0.043	0.0445	0
			样品	OD1	OD2	均值	减去空白	浓度pg/ml
			1-1	0.064	0.063	0.0635	0.019	20.4577
			1-2	0.078	0.075	0.0765	0.032	21.4736
			1-3	0.103	0.146	0.1245	0.08	25.4657
			1-4	0.098	0.092	0.095	0.0505	22.9673
			1-5	0.109	0.11	0.1095	0.065	24.1775
			1-6	0.098	0.102	0.1	0.0555	23.3807
			2-1	0.793	0.987	0.89	0.8455	140.399
			2-2	0.962	0.939	0.9505	0.906	153.597
			2-3	0.736	0.705	0.7205	0.676	106.633
			2-4	0.897	0.869	0.883	0.8385	138.911
			2-5	0.813	0.882	0.8475	0.803	131.488
			2-6	0.827	0.872	0.8495	0.805	131.901
			3-1	0.313	0.325	0.319	0.2745	45.5251
			3-2	0.374	0.383	0.3785	0.334	52.9057
			3-3	0.524	0.522	0.523	0.4785	73.2569
			3-4	0.394	0.326	0.36	0.3155	50.5484
			3-5	0.516	0.487	0.5015	0.457	70.0111
			3-6	0.483	0.513	0.498	0.4535	69.49
			4-1	0.213	0.216	0.2145	0.17	33.9734
			4-2	0.113	0.132	0.1225	0.078	25.2918
			4-3	0.123	0.129	0.126	0.0815	25.5966
			4-4	0.118	0.168	0.143	0.0985	27.1056
			4-5	0.074	0.084	0.079	0.0345	21.6722										19.023
			4-6	0.048	0.059	0.0535	0.009	19.6952										19.023
			5-1	0.543	0.556	0.5495	0.505	77.3622										19.023
			5-2	0.469	0.468	0.4685	0.424	65.1774										19.023
			5-3	0.512	0.495	0.5035	0.459	70.3099
			5-4	0.523	0.522	0.5225	0.478	73.1805
			5-5	0.457	0.453	0.455	0.4105	63.2516
			5-6	0.454	0.462	0.458	0.4135	63.677
			6-1	0.353	0.351	0.352	0.3075	49.5465
			6-2	0.354	0.363	0.3585	0.314	50.3598
			6-3	0.324	0.367	0.3455	0.301	48.7403
			6-4	0.331	0.357	0.344	0.2995	48.5552
			6-5	0.421	0.42	0.4205	0.376	58.4665
			6-6	0.414	0.421	0.4175	0.373	58.0597
			7-1	0.419	0.429	0.424	0.3795	58.943
			7-2	0.421	0.439	0.43	0.3855	59.7646
			7-3	0.409	0.424	0.4165	0.372	57.9244
			7-4	0.451	0.404	0.4275	0.383	59.4215
			7-5	0.429	0.416	0.4225	0.378	58.7386
			7-6	0.421	0.414	0.4175	0.373	58.0597
			20.4577	140.399	45.5251	33.9734	77.3622	49.5465	58.943
			21.4736	153.597	52.9057	25.2918	65.1774	50.3598	59.7646
			25.4657	106.633	73.2569	25.5966	70.3099	48.7403	57.9244
			22.9673	138.911	50.5484	27.1056	73.1805	48.5552	59.4215
			24.1775	131.488	70.0111	21.6722	63.2516	58.4665	58.7386
			23.3807	131.901	69.49	19.6952	63.677	58.0597	58.0597
			Normal	PI-IBS-AAV-NC	PI-IBS- AAV-PTRF-KD	A	B	C	D
			22.5911	133.822	60.2895	25.5558	68.8264	52.288	58.8086
			2.17601	15.5471	11.9558	4.95497	5.74334	4.67419	0.728739
			0.965807	13.5178	9.69095	2.65934	9.36326	6.90925	4.79049			9.36326
			1.38453	12.6441	12.4582	2.25796	10.2604	6.22383	5.06905			10.2604
			0.472603	13.8637	9.30383	2.95541	9.96016	5.85547	5.40492			9.96016
			0.317764	12.7995	9.21479	2.92844	10.3809	5.68615	4.79049			10.3809
				12.4582	8.56514	2.79374	9.03703	5.09697	4.8461			9.03703
				14.7825	7.68871	1.80636	9.15549	5.68615	4.6794			9.15549
			0.785177	13.3443	9.48693	2.56687	9.69287	5.90964	4.93007			9.69287
			0.485809	0.887746	1.61621	0.450669	0.582144	0.610115	0.265951			0.582144
			58.6392	1052.48	697.187	157.064	553.798	300.979	337.754			553.798
			61.5305	895.496	677.427	90.1772	648.656	380.571	294.35			648.656
			60.4453	1075.35	721.577	105.945	606.481	380.571	394.163			606.481
			56.1164	956.004	637.899	127.342	548.658	381.038	350.98			548.658
				965.811	570.859	99.91	569.302	414.051	374.05			569.302
				989.244	590.164	119.652	629.332	489.026	376.841			629.332
			59.1829	989.065	649.185	116.682	592.705	391.039	354.69
			2.36669	66.1157	60.1469	23.8841	41.6256	60.9279	35.6793
