# Supplementary material for: Suppression of PTRF Alleviates Post-Infectious Irritable Bowel Syndrome via Downregulation of the TLR4 Pathway in Rats
Source: Front Pharmacol. 2021 Oct 7;12:724410. doi: 10.3389/fphar.2021.724410 (PMC8529073; doi:10.3389/fphar.2021.724410)
Supplement: Supplementary file 3 [file DataSheet3.ZIP]

Archive with 22 entries (19 files):
- HE /
- HE /.DS_Store
- __MACOSX/
- __MACOSX/HE /
- __MACOSX/HE /._.DS_Store
- HE /(Figure 6B) N DC--H-2.sis
- HE /∩╝êFigure 6 B∩╝ë PI-IBS-KD.tif
- __MACOSX/HE /._∩╝êFigure 6 B∩╝ë PI-IBS-KD.tif
- HE /(Figure 6B) PI-IBS-NC.tif
- __MACOSX/HE /._(Figure 6B) PI-IBS-NC.tif
- HE /∩╝êFigure 6B∩╝ë PI-IBS-KD-H2.sis
- HE /∩╝êFigure 6 B∩╝ë PI-IBS-KD-H-2.tif
- HE /∩╝êFigure 6 B∩╝ë PI-IBS-KD-H-2 (10bei).tif
- HE /(Figure 6B)PI-IBS-NC-H-5.tif
- __MACOSX/HE /._(Figure 6B)PI-IBS-NC-H-5.tif
- HE /(Figure 6B)N-H-2(10 bei).tif
- HE /∩╝êFigure 6 B)PI-IBS-NC-70-DC-H5.sis
- HE /(Figure 6B) N-H-2.tif
- __MACOSX/HE /._(Figure 6B) N-H-2.tif
- HE /(Figure 6B)PI-IBS-NC-H-5 (10σÇì∩╝ë.tif
- __MACOSX/HE /._(Figure 6B)PI-IBS-NC-H-5 (10σÇì∩╝ë.tif
- HE /(Figure 6B)N.tif
