# Supplementary material for: Suppression of PTRF Alleviates Post-Infectious Irritable Bowel Syndrome via Downregulation of the TLR4 Pathway in Rats
Source: Front Pharmacol. 2021 Oct 7;12:724410. doi: 10.3389/fphar.2021.724410 (PMC8529073; doi:10.3389/fphar.2021.724410)
Supplement: Supplementary file 3 [file DataSheet3.ZIP › HE /∩╝êFigure 6B∩╝ë PI-IBS-KD-H2.sis]

<SIS Version="1.0">
  <CloseAllImages />
  <Image>
    <URL>F:\HE\M-DC-H-2.scn</URL>
    <X>126567</X>
    <Y>15762</Y>
    <Zoom>0.06108749</Zoom>
    <Focus>-1</Focus>
    <Transform>0</Transform>
  </Image>
</SIS>
