# Supplementary material for: Suppression of PTRF Alleviates Post-Infectious Irritable Bowel Syndrome via Downregulation of the TLR4 Pathway in Rats
Source: Front Pharmacol. 2021 Oct 7;12:724410. doi: 10.3389/fphar.2021.724410 (PMC8529073; doi:10.3389/fphar.2021.724410)
Supplement: Supplementary file 8 [file DataSheet1.ZIP]

Archive with 11 entries (8 files):
- IHC/
- IHC/.DS_Store
- __MACOSX/
- __MACOSX/IHC/
- __MACOSX/IHC/._.DS_Store
- IHC/Figure 4 A(1).jpeg
- __MACOSX/IHC/._Figure 4 A(1).jpeg
- IHC/Figure4 A(2).jpeg
- __MACOSX/IHC/._Figure4 A(2).jpeg
- IHC/Figure 4 A (3∩╝ë.jpeg
- __MACOSX/IHC/._Figure 4 A (3∩╝ë.jpeg
