# Supplementary material for: Suppression of PTRF Alleviates Post-Infectious Irritable Bowel Syndrome via Downregulation of the TLR4 Pathway in Rats
Source: Front Pharmacol. 2021 Oct 7;12:724410. doi: 10.3389/fphar.2021.724410 (PMC8529073; doi:10.3389/fphar.2021.724410)
Supplement: Supplementary file 14 [file DataSheet2.ZIP]

Archive with 17 entries (14 files):
- W-B/
- W-B/Figure 2 western blot∩╝êA∩╝ë.jpg
- __MACOSX/
- __MACOSX/W-B/
- __MACOSX/W-B/._Figure 2 western blot∩╝êA∩╝ë.jpg
- W-B/.DS_Store
- __MACOSX/W-B/._.DS_Store
- W-B/Figure 5 western .jpeg
- __MACOSX/W-B/._Figure 5 western .jpeg
- W-B/Figure 5 western-p-38 and ERK.jpeg
- __MACOSX/W-B/._Figure 5 western-p-38 and ERK.jpeg
- W-B/Figure 3 western blot .jpeg
- __MACOSX/W-B/._Figure 3 western blot .jpeg
- W-B/Figure 5 western JNK.jpeg
- __MACOSX/W-B/._Figure 5 western JNK.jpeg
- W-B/Figure 2 western blot (B).jpeg
- __MACOSX/W-B/._Figure 2 western blot (B).jpeg
